# Supplementary material for: Race-Specific Genetic Profiles of Homologous Recombination Deficiency in Multiple Cancers
Source: J Pers Med. 2021 Dec 3;11(12):1287. doi: 10.3390/jpm11121287 (PMC8705317; doi:10.3390/jpm11121287)
Supplement: Supplementary file 1 [file jpm-11-01287-s001.zip]

Archive with 1 entries (1 files):
- jpm-1472742-supplementary.pdf
